# Supplementary material for: Effects of Blending on Phenolic, Colour, Antioxidant and Aroma Components of Cabernet Sauvignon Wine from Xinjiang (China)
Source: Foods. 2022 Oct 24;11(21):3332. doi: 10.3390/foods11213332 (PMC9653794; doi:10.3390/foods11213332)
Supplement: Supplementary file 1 [file foods-11-03332-s001.zip]

Archive with 1 entries (1 files):
- foods-1950785-supplementary.pdf
